# Supplementary material for: High Levels of Low-Density Lipoproteins Correlate with Improved Survival in Patients with Squamous Cell Carcinoma of the Head and Neck
Source: Biomedicines. 2021 May 4;9(5):506. doi: 10.3390/biomedicines9050506 (PMC8147766; doi:10.3390/biomedicines9050506)
Supplement: Supplementary file 1 [file biomedicines-09-00506-s001.zip]

Archive with 1 entries (1 files):
- biomedicines-1196155-supplementary.pdf
